# Supplementary material for: Preparation of Biochar from Papermaking Sludge and Its Adsorption Characteristics for Tetracycline
Source: Toxics. 2025 Dec 4;13(12):1050. doi: 10.3390/toxics13121050 (PMC12737266; doi:10.3390/toxics13121050)
Supplement: Supplementary file 1 [file toxics-13-01050-s001.zip]

Archive with 1 entries (1 files):
- toxics-3984508-supplementary.pdf
